# Supplementary material for: FastGGM: An Efficient Algorithm for the Inference of Gaussian Graphical Model in Biological Networks
Source: PLoS Comput Biol. 2016 Feb 12;12(2):e1004755. doi: 10.1371/journal.pcbi.1004755 (PMC4752261; doi:10.1371/journal.pcbi.1004755)
Supplement: S1 Table — (XLSX) [file pcbi.1004755.s003.xlsx]

## Sheet: ADProteinData_forGGM
	Pro1	Pro2	Pro3	Pro4	Pro5	Pro6	Pro7	Pro8	Pro9	Pro10	Pro11	Pro12	Pro13	Pro14	Pro15	Pro16	Pro17	Pro18	Pro19	Pro20	Pro21	Pro22	Pro23	Pro24	Pro25	Pro26	Pro27	Pro28	Pro29	Pro30	Pro31	Pro32	Pro33	Pro34	Pro35	Pro36	Pro37	Pro38	Pro39	Pro40	Pro41	Pro42	Pro43	Pro44	Pro45	Pro46	Pro47	Pro48	Pro49
AD1	0.94727	0.794351	-0.5546	0.0307032	0.729457	1.02508	0.408043	1.21623	1.32771	1.33	0.289691	0.267019	0.33959	-0.0940748	0.155768	0.0500347	0.713204	0.299339	0.203398	0.227639	0.250093	0.381498	0.279442	0.978368	0.702303	0.359556	0.0293315	0.371936	0.181931	0.839691	1.16741	0.313265	-0.0359309	0.295537	0.104023	0.439899	-0.805374	-0.0738916	0.263062	0.997689	-0.187003	-0.879396	1.52353	0.753962	0.103112	0.735665	0.364656	0.20549	-0.477352
AD2	0.0211806	0.0119002	-0.960209	-0.287887	-0.116027	-0.214676	0.0658514	0.213347	0.254313	0.140307	-0.0923681	0.0058919	0.118182	0.0386697	0.109862	0.0143831	0.392138	0.202499	0.17483	-0.0184652	-0.12567	-0.00512288	0.216086	-0.159188	0.304241	-0.0533056	-0.698145	-0.052076	-0.0418734	-0.509629	0.33923	-0.301364	0.215628	-0.0159204	-0.104574	-0.115641	0.621814	-0.0437034	0.128659	0.376779	0.0195317	-0.687707	0.384838	0.156694	-0.0106027	-0.0365835	0.379968	-0.506216	-3.14652
AD3	-0.0764774	0.785084	1.13921	0.467747	0.66196	0.302958	0.436567	0.138	0.533474	-0.00289004	0.513999	0.659812	0.596338	0.18833	0.332527	0.160897	1.02008	0.709527	0.694511	0.693158	-0.229242	0.77245	0.697136	0.886512	0.649254	0.431488	1.39739	0.749509	0.687445	0.766237	0.0372735	0.755994	0.32241	0.476516	0.363918	0.675046	-1.15963	0.529989	0.720544	0.113204	0.212408	-0.914616	1.32995	1.22394	0.565267	0.550145	-0.105775	0.441306	0.389926
AD4	0.455137	-0.219396	1.05518	0.25125	0.555037	0.681663	0.399322	0.646368	0.710645	0.685072	1.29613	1.02366	0.448349	0.348966	0.530116	0.32444	0.76204	0.502615	0.450525	0.70417	0.675036	0.963806	0.205905	0.127198	0.605414	0.50581	0.599766	0.743703	0.911445	1.31294	0.664797	1.3369	0.594898	0.826235	0.583077	1.0024	0.182906	0.933501	0.458867	-0.0681673	1.35505	-3.05862	0.894644	0.31449	0.406118	0.891301	1.20586	-0.076715	1.54694
AD5	-0.34311	-0.405961	0.00480983	-0.24471	-0.363931	-0.262934	-0.30923	-0.179381	-0.181599	-0.241862	-0.0595699	-0.148135	-0.617872	-0.466562	-0.427619	-0.611158	-0.334684	-0.219072	-0.206532	-0.0894356	-0.409146	-0.399512	-0.256385	-0.0194118	0.0433563	-0.475236	0.0248981	0.0981842	-0.208939	-0.003368	-0.822469	1.92954	0.0228923	-0.582062	-0.362139	-0.26496	0.326821	0.160825	-0.324727	-0.203741	-0.12815	-0.461612	-0.0765467	-0.0165333	-0.3022	-0.0248073	0.241319	-0.511589	-0.651482
AD6	-0.14626	-0.365383	0.183622	-0.330643	-0.198382	-0.0277366	0.382874	-0.0288839	0.0264413	-0.00311682	-0.164374	0.155013	0.361048	0.315278	0.414231	0.238237	0.181465	0.639754	0.638491	0.0918006	-0.0918449	0.610033	0.58436	0.0656685	-0.155235	0.458283	-1.0195	-0.231051	0.324373	-0.643368	0.566451	-0.525199	-0.00986919	0.145828	0.51066	-0.092954	0.4269	-0.335874	0.552418	-0.217937	0.644825	0.297649	0.151998	0.143355	0.355595	0.134266	0.277292	0.000665516	0.239011
AD7	0.944878	0.515475	0.162829	0.340855	0.830565	0.950949	0.798355	1.08589	1.22175	1.22423	0.824219	0.909663	0.753344	0.947911	0.760153	0.634623	0.915534	0.882383	0.790908	0.863996	0.576966	0.563941	0.780719	0.815529	0.472918	0.730786	1.43532	0.676726	0.607639	0.752364	0.358283	0.24895	0.698592	0.462481	0.673139	0.803362	-1.05131	0.562445	0.655369	0.224442	0.70625	0.457978	0.746407	0.792044	0.707117	0.72237	0.661494	0.951242	0.130537
AD8	-0.566089	-0.101381	-0.27019	0.223858	-0.181637	0.00463476	-0.193797	-0.00163371	0.180822	0.258929	-0.0983348	0.0327532	-0.236041	-0.50798	-0.305685	-0.296861	-0.101242	-0.175499	-0.184197	-0.0751855	-0.22523	-0.0905835	-0.219397	-0.28093	-0.0836024	-0.158016	-0.177037	-0.191495	1.24485	-0.307122	-0.0346375	0.141777	0.0518956	-0.359382	-0.455468	0.0597825	0.50496	0.0411448	-0.228963	0.410222	0.163311	0.739479	0.161894	0.0990015	-0.444324	-0.0791862	1.13254	0.0548851	0.848013
AD9	0.555365	0.829763	0.215302	1.44456	0.395689	0.801128	0.034108	0.844946	0.47755	0.62344	-0.00333679	0.410433	-0.377642	-0.199428	-0.299594	-0.485116	0.227991	-0.102089	-0.127268	0.304889	0.187095	0.353294	-0.241434	0.106346	0.0554795	0.156565	0.727063	0.258861	0.0685977	0.621082	-0.0106076	0.495918	0.296918	0.0101727	-1.09869	0.417097	-0.0673996	0.229713	-0.278514	1.69906	0.526507	-0.54102	-0.0183497	0.148102	-0.249738	0.231389	0.457945	-0.132255	-1.19157
AD10	-0.200104	-0.185507	0.678998	-0.837493	-0.779716	-0.166759	0.0968996	-0.0163052	-0.49972	-0.260454	-0.498735	-0.322193	-0.0888988	-0.296807	-0.0271121	0.43925	-0.81253	-0.149133	-0.000148222	-0.256584	-0.144477	-0.180658	0.0540766	-0.0119098	-0.664826	0.147836	-0.825874	-0.294342	-0.367613	-0.510105	-0.166173	-1.40951	-0.508671	-0.136544	-0.481123	-0.103137	-0.449916	-0.245156	0.00667619	-0.377874	-1.27304	1.70224	-0.770387	-0.120129	0.261484	-0.373902	-0.555425	0.626647	0.319824
AD11	-0.15402	0.790098	1.29484	0.0789908	0.745664	0.946035	0.852892	0.633089	0.540098	0.734247	0.816478	0.712116	0.793852	0.525654	0.292056	0.546325	0.29241	0.775814	0.85073	0.654736	0.434212	0.271561	0.96364	0.827072	0.673249	0.779854	1.13973	0.967051	0.510495	0.440404	0.919427	1.70819	0.478069	0.724852	0.958372	0.815769	-0.903542	0.113753	0.726651	0.809179	0.680634	3.02075	0.471303	1.12126	0.951791	-0.165107	0.61589	1.03982	-0.990651
AD12	0.3453	0.8284	0.486025	0.267595	0.860468	0.688978	0.571218	0.450897	0.568916	0.637568	0.825075	0.703454	0.755713	0.573642	0.851905	0.751737	0.82866	0.582479	0.579495	0.348288	0.541521	0.631471	0.589409	0.752573	0.509914	0.624704	-0.070704	0.538574	0.624702	0.473075	0.592449	0.351567	0.500214	0.49762	0.508874	0.488498	0.263882	0.766764	0.550473	0.467328	1.30675	0.109728	0.694696	0.749755	0.706682	0.541712	0.825019	0.634923	-0.703999
AD13	0.773737	-0.339425	-0.163226	-0.161572	-0.0504456	-0.594968	-0.0496636	-0.703198	-0.415385	-0.97525	-0.391692	-0.0124183	0.239415	0.319363	0.297006	0.1102	0.559171	0.484366	0.468316	0.373271	1.45091	0.161098	0.365819	-0.293894	0.114329	0.282041	0.107106	0.291061	-0.127522	0.103837	0.374087	-0.223426	-0.426031	0.283515	-0.0989303	0.291889	-0.619577	-0.216059	0.382427	-0.824603	-0.0929076	0.525771	-0.211897	0.0902937	0.0383718	0.59495	-1.86392	-0.766305	0.496593
AD14	-0.857753	0.87127	0.702094	-0.131964	-0.15066	0.289819	0.34652	0.443374	0.730774	0.646813	0.21038	0.365308	0.0604939	0.145116	0.141423	0.311516	0.221045	0.108195	0.235348	0.308819	0.245043	0.491087	0.399033	0.80135	2.48895	0.542161	0.758901	0.719879	0.400096	0.854807	0.137376	2.1254	0.117561	0.470557	0.219252	0.682989	-0.949892	0.292576	0.176766	1.19426	-0.229633	-1.02302	0.704678	0.784456	0.309525	0.268532	0.0025085	0.138034	1.26689
AD15	-0.501114	-0.556811	0.331004	-0.596911	0.374108	0.35898	0.373182	0.363242	0.368232	0.255017	-0.0730511	0.624151	0.69204	0.621765	0.498334	0.446147	1.22596	0.471423	0.412153	0.598655	0.569258	0.328106	0.480849	0.735862	0.243575	0.523296	0.384529	0.87108	0.81581	0.48649	0.706999	0.0567292	0.17835	0.54858	0.22454	0.700164	-1.05328	0.188905	0.573523	-0.311405	0.202956	-0.831308	-0.233361	0.365334	0.519464	0.594085	0.282252	0.30956	0.844729
AD16	0.128462	-0.138066	-0.799119	-0.243966	0.42843	0.30951	0.17804	-0.083025	-0.0271158	-0.0440173	-0.717984	-0.394029	0.4266	0.0951594	0.190076	0.250008	0.507211	0.33259	0.235958	0.122109	-0.220056	-0.157607	0.275836	0.624666	-0.0689926	0.179451	-0.322697	-0.0353451	0.265214	-0.877607	0.235149	0.12006	-0.6859	0.265624	0.135923	-0.131854	-0.421195	-0.489412	0.127757	-0.0708775	-0.713897	0.192151	-0.140575	0.328044	-0.0177958	0.25339	-0.224986	0.274024	0.0494642
AD17	1.12368	3.14847	1.95361	2.04102	2.18045	2.33687	2.3272	2.75176	2.37621	2.67831	3.14139	2.94075	2.39765	2.323	2.38473	2.64743	1.90633	1.9936	2.03491	1.20536	2.14347	2.41732	2.26402	2.35514	1.4865	2.34714	2.24018	1.59338	1.85721	2.53945	2.31744	3.70479	2.63848	2.68774	2.67361	2.4713	0.252997	2.21487	2.38249	2.86975	3.13502	-0.45058	2.25026	1.78918	2.27619	2.17008	2.47295	2.17629	-0.245056
AD18	-1.07502	-1.44031	-1.62603	-1.75043	-2.2993	-2.52793	-2.44504	-1.87983	-1.85062	-1.75648	-0.374101	-1.57804	-1.40566	-2.38995	-1.43104	-1.24649	-2.55656	-2.74203	-2.60864	-3.58946	-1.85737	-2.00974	-2.51135	-4.21546	-1.3011	-2.90158	-1.15544	-1.50634	-1.8484	-2.23516	-1.47537	-2.00762	0.46994	-0.78116	-0.943767	-2.40179	3.08879	-0.184421	-2.74457	-3.43044	0.90542	-1.21296	-1.64497	-3.50733	-2.69401	-1.97709	0.746114	-3.10427	-0.120346
AD19	-0.00714876	0.276902	0.365989	0.117699	0.0503104	0.305783	0.456101	0.466077	0.400806	0.633602	0.634065	0.382506	0.451864	0.276381	0.190001	0.362771	0.473305	0.313732	0.311265	0.272104	0.306439	0.420855	0.26982	0.673625	0.0332804	0.422293	-0.359072	0.321809	0.327134	0.40214	1.19631	-0.0107064	0.537597	0.482385	0.644442	0.504474	1.09001	0.440725	0.401006	0.509258	1.03969	0.0272613	0.876254	0.423836	0.542672	0.420569	0.942646	0.191839	0.538079
AD20	0.0913363	-0.587169	-1.04717	-0.69667	-0.541088	-1.40574	-1.1188	-1.11481	-1.05831	-1.45943	0.191473	-0.693195	-0.770952	-1.04106	-0.607934	-0.876568	-0.0520849	-0.834273	-0.796349	-0.627207	0.755816	-0.463085	-0.979046	-1.51131	-0.165895	-1.04358	-1.01248	-0.216333	-0.663209	-0.270736	-1.41008	-0.536961	-0.188108	-0.4857	-0.818354	-0.596407	1.24463	0.0418304	-0.983488	-1.44869	-0.185751	-3.43712	0.0542395	-0.373141	-1.12535	-0.322758	-1.43455	-1.91636	1.41181
AD21	-0.266759	0.865548	-0.121846	0.387198	0.695778	0.0655011	0.398605	0.00851141	0.454641	-0.270943	0.913646	0.950064	0.610968	0.176343	0.391641	0.323414	1.09712	0.725995	0.77299	0.778749	-0.875012	0.859386	0.637468	1.01665	0.304383	0.398738	0.756648	1.02588	0.716977	1.19538	-0.204614	0.253306	0.621852	0.761263	0.660686	1.03089	-0.490587	0.714711	0.585011	0.14528	1.13564	-0.847255	1.51504	0.861794	0.432393	0.918995	-0.221016	-0.355409	-0.581434
AD22	-0.58082	-1.39623	-2.32118	-1.65103	-1.11705	-1.10394	-1.49176	-0.495211	-0.685327	-0.343243	-0.497652	-1.60399	-0.605056	-0.876276	-0.663799	-1.4568	-0.617027	-1.77637	-1.70925	-0.864001	-1.66198	-1.78744	-1.88305	-0.947677	-0.74596	-0.8641	-0.65294	-1.4239	-1.3962	-2.08754	-2.70807	-1.74057	-0.40836	-1.50633	-1.97882	-1.09009	1.89374	-0.563828	-1.74477	-1.3773	-0.400506	0.245827	-0.408623	-0.856293	-2.04552	-0.900454	-0.195825	-2.3187	2.23618
AD23	-0.767178	0.427267	0.693205	0.578639	0.731454	0.693607	0.252645	0.573795	0.393344	0.157699	0.561329	0.268924	0.358376	0.302703	0.18848	-0.00729004	0.2893	0.327414	0.338641	0.467315	0.29479	0.665156	0.298874	1.00192	0.588869	0.400084	0.655351	0.528923	0.776899	0.646231	0.783947	1.36194	0.237329	0.122292	0.366341	0.778726	-0.825364	0.299145	0.174544	0.688287	0.0971156	0.238988	0.2671	0.910204	0.0583535	0.846423	0.78079	-0.926633	-1.48436
AD24	0.62523	0.475999	0.638771	0.0942598	0.56155	1.0549	0.209012	0.557338	0.565141	0.501317	0.0783792	0.0724435	0.193918	0.0554524	-0.105139	-0.0127331	0.022007	0.336912	0.284191	-0.108766	0.0187227	0.280536	0.18262	0.189077	-0.095367	0.418733	-0.277971	0.22725	0.150917	-0.313469	0.975654	-0.30325	-0.220266	-0.0518941	0.485673	-0.00545275	-0.300628	-0.0119782	0.164531	1.57688	-0.127616	0.407611	0.381074	0.587746	0.204311	0.425764	0.262147	0.822023	0.144956
AD25	-0.587791	-0.344938	-0.180878	-0.14718	-0.980306	-0.621329	0.1599	-0.120857	0.0492099	-0.0826544	0.229072	0.196649	-0.406972	-0.530637	-0.43187	0.377818	-0.571185	0.332551	0.321978	-0.955365	0.0721231	0.0577976	0.221115	-1.23408	-0.0513457	-0.703747	-0.373938	0.0823616	-0.469819	-0.295123	0.485393	-1.597	0.0675128	0.10244	0.147818	-0.891573	-0.378569	-0.483574	0.435472	-0.994134	-0.593559	-1.0234	-0.0604159	-0.908033	0.154392	-0.759841	0.0599686	-0.20952	1.69574
AD26	0.162273	-0.552661	0.945162	0.459585	0.217138	0.209256	0.0949493	-0.331076	-0.595156	-0.663271	0.197078	0.100903	0.0729363	0.78688	0.426248	0.157133	-0.253822	0.458703	0.451882	-0.191914	0.025031	-0.0989079	0.382	-0.736852	0.159601	-0.1789	-0.442596	-0.176515	-0.213965	-0.482172	0.582144	-0.426884	0.535561	0.0352427	0.297643	0.128855	1.07831	0.364821	0.225786	0.580926	0.334664	0.126101	-0.101445	-0.241494	0.305293	-0.0129973	0.42483	0.431433	-0.152412
AD27	-0.911203	-2.19083	-0.295571	-2.30046	-1.4266	-0.783074	-1.30294	-1.26635	-1.04679	-1.00589	-2.45572	-1.96396	-1.39024	-1.97286	-1.52084	-1.52523	-1.42833	-1.28403	-1.24972	-0.782787	-1.49279	-1.0528	-1.28717	-0.581049	-0.791182	-1.09434	-1.38738	-1.02193	-1.6618	-1.9938	-1.15749	-2.0231	-2.36577	-1.98447	-2.59882	-1.46062	-1.03348	-1.79802	-1.35715	-1.74307	-3.00971	0.267101	-1.07741	-0.677785	-1.31401	-1.24562	-1.86512	-1.53168	0.496631
AD28	1.04185	-0.273426	0.806771	0.107798	-0.0136931	-0.404273	-0.326921	-0.806192	-0.779761	-0.966851	-0.799141	0.00402495	0.148362	0.308153	0.14691	-0.0428337	0.0631242	-0.0290694	-1.94481	-0.040916	-0.0565118	-0.00465066	-0.112928	-0.869951	-0.309469	0.0590216	0.082602	-0.360539	0.13666	-0.239749	0.355031	0.301068	0.131439	-0.0930402	0.258548	-0.11723	0.302837	-0.0717909	-0.0902772	-0.0509282	-0.0204358	0.731929	0.309127	0.216306	-0.114451	0.127971	-0.738029	0.52207	0.203822
AD29	0.659244	0.154671	-0.529303	0.213034	0.0672526	-0.188656	0.0103354	-0.10405	0.0750187	-0.136496	0.63649	0.353782	0.402569	0.34816	0.549805	0.23542	0.476418	0.288539	0.284231	0.0851865	-0.0916037	0.246025	0.260447	0.420023	0.193677	0.0507134	-0.517864	0.119749	0.146523	-0.268548	0.180388	-0.640257	0.577442	0.241221	0.42474	0.182411	1.10423	0.644933	0.39687	-0.216589	0.820588	-0.366615	0.929884	0.0392122	0.423215	0.0382071	0.820521	-0.890158	-1.14318
AD30	0.342582	-1.01103	0.222792	-0.518735	-0.438373	-0.670616	-0.452233	-0.709287	-0.673828	-0.880201	0.0478688	-0.457591	-0.0478265	-0.138508	-0.0403542	-0.388003	0.0204956	-0.147683	-0.154277	-0.364639	-0.63867	-0.371024	-0.33338	-0.409072	-0.278124	-0.0882738	-0.428394	-0.508271	-0.516396	-0.672024	-0.485433	-1.07581	0.281667	-0.274785	-0.66203	-0.437231	0.838351	-0.202988	-0.255325	-0.866391	0.181265	0.232393	-0.110176	-0.235289	-0.396691	-0.538004	0.00381997	-1.10605	0.173329
AD31	0.458174	0.0241633	1.53488	0.327492	0.858023	0.924772	0.687364	0.377228	0.188812	0.266138	0.540193	0.547045	0.940162	1.14715	0.953999	0.642675	0.716746	0.978816	0.89485	0.424321	0.408915	0.964881	0.887253	0.0224969	0.375781	0.909078	0.871101	0.357117	0.720319	-0.480701	1.56709	0.399814	0.346404	0.583022	0.295463	0.81224	-0.127044	0.371995	0.926132	0.970676	0.562018	0.875219	-0.0642165	0.833775	1.06306	0.638098	0.417146	0.390422	-1.12763
AD32	1.35951	-0.26101	1.28289	-0.262077	-0.142967	-0.0533909	0.0557194	0.000497438	-0.316634	-0.239294	0.0215153	0.0316659	0.0493121	0.332547	0.287214	0.240104	-0.198625	-0.0458567	0.129557	0.390939	0.732581	0.335314	0.0610865	0.288118	0.117749	0.201962	0.233838	0.33418	0.262528	0.770034	-0.123841	-0.428685	-0.186951	0.0348388	0.192567	0.555322	-0.642074	-0.000665193	0.125126	0.0687442	-0.253397	0.268057	-0.491106	0.341273	0.111632	0.409063	-0.491196	0.421796	0.889414
AD33	0.35723	0.314961	-0.165795	0.575228	0.643644	0.589398	0.674404	0.782348	0.698458	0.832543	0.832486	0.685481	0.746933	0.74324	0.708108	0.728756	0.747373	0.602453	0.55273	0.305904	0.386853	0.015281	0.568687	0.697517	0.192646	0.731443	0.754466	0.471802	0.409719	0.317709	0.912301	0.032844	0.563203	0.749271	0.509127	0.611051	0.455443	0.348957	0.549004	0.507473	0.541973	1.13813	0.83826	0.648495	0.648526	0.675281	0.849394	0.976861	-0.234477
AD34	-0.0125581	0.262922	0.682528	0.454646	0.0888737	0.239536	-0.227299	-0.229226	-0.352607	-0.130927	0.268129	-0.0983961	-0.399592	-0.32768	-0.463804	-0.316551	-0.40394	-0.311646	-0.234372	-0.160118	-0.16382	-0.198813	-0.165804	0.0443601	0.105081	-0.341422	-0.474133	0.0845141	-0.00367951	0.0174299	-0.628446	-0.165843	0.130848	-0.0414751	0.187058	-0.130203	0.692546	-0.0881675	-0.41077	0.495095	0.0949174	0.481929	-0.4229	-0.0562419	-0.233105	-0.156397	0.372799	0.457365	0.571802
AD35	-0.909541	-0.242173	-0.864723	-0.855608	-1.33707	-0.871828	-1.3978	-0.976022	-1.03497	-0.861308	-0.319694	-1.36924	-1.47973	-2.05936	-1.65952	-1.36351	-1.35657	-1.68931	-1.69828	-1.32951	-1.36127	-1.41133	-1.62004	-1.06642	-0.909648	-1.59705	-2.21815	-0.589212	-1.17186	-1.46069	-1.12738	-1.35426	-0.577766	-1.23524	-1.29073	-1.35099	1.52248	-0.642541	-1.62597	-0.786611	-0.825243	0.536003	-1.24173	-1.21951	-1.61839	-1.30937	-0.378098	-1.84976	1.80742
AD36	0.601623	-0.531032	0.190385	0.0906568	-0.565926	-0.328401	-0.0110608	-0.194353	-0.304445	-0.127056	-0.545487	-0.41943	-0.0823235	-0.257793	-0.475808	-0.128936	-0.173875	-0.0160993	0.0225568	0.166181	-0.0921185	0.108996	0.0454938	-0.387258	0.0274668	0.0173815	0.200704	0.120888	-0.0606525	-0.244834	0.30231	-0.221015	-0.668803	-0.124229	-0.879632	-0.312979	-0.33929	-0.236278	-0.0878136	-0.898813	-0.395713	0.98636	-1.04249	-0.074378	0.0457958	-0.180287	-0.430975	-0.212011	0.463585
AD37	0.512557	0.358576	0.899052	-0.595558	0.093052	-0.243321	0.182806	-0.304714	-0.304415	-0.68813	0.293381	0.373593	0.507367	0.767288	0.584987	0.39588	0.542051	0.533979	0.533568	0.501317	1.88309	0.685127	0.607774	0.576473	-0.267888	0.335762	0.390324	0.406428	0.677575	0.0879123	0.214732	-0.0543623	0.128297	0.252416	0.420501	0.442987	-0.77285	0.367062	0.494647	-0.624154	-0.0855893	-0.98105	1.04281	0.399453	0.317731	0.431273	-1.14223	0.170792	0.392295
AD38	-0.000805854	0.462552	0.602201	-0.443418	-0.317719	0.000706502	-0.071646	0.0493907	-0.283629	-0.147846	0.0611276	-0.0800567	-0.152588	-0.229939	-0.239717	0.0632345	-0.0374816	-0.278384	-0.186641	-0.101337	-0.113807	-0.219697	-0.0547818	-0.426534	0.0908183	-0.173091	0.356487	0.325037	0.0209627	0.542953	0.460281	-0.185668	-0.298068	0.00127488	-0.0972498	-0.225987	0.000402092	0.0797956	0.0611744	0.575978	-0.659965	-1.19013	-0.00313664	0.229087	0.0421508	-0.139133	-0.205544	0.00523835	-0.506734
AD39	-1.34858	-1.24937	-1.48289	-0.855935	-2.53915	-2.89691	-3.00983	-2.83248	-2.80191	-3.08031	-0.164207	-2.30422	-1.91613	-2.51039	-1.95474	-1.7886	-2.67125	-2.99047	-2.95953	-3.16608	-1.39111	-2.22757	-2.91609	-2.23274	-1.86763	-2.82814	-2.41579	-1.93822	-2.11859	-2.367	-2.19736	-2.43802	-0.697832	-1.73075	-1.76351	-2.77199	2.14994	-1.17461	-2.82839	-2.31861	-0.599159	0.44164	-2.31362	-2.85731	-2.65576	-2.10318	-0.754497	-2.64762	0.427086
AD40	-0.731063	0.27144	0.263183	-0.136786	-0.277356	-0.00411855	-0.181008	0.157139	0.0428937	0.323529	0.0353361	-0.196229	-0.40976	-0.52902	-0.454818	-0.291151	-0.596252	-0.452191	-0.398962	0.0586443	0.0357517	0.0170472	-0.433778	0.508391	-0.00616345	-0.0972912	1.26096	0.178725	-0.184667	0.330009	-0.624891	0.0993714	-0.321157	-0.234767	-0.311726	-0.0659272	-0.508235	-0.413129	-0.312936	-0.214227	-0.675634	0.697293	0.449306	0.21732	-0.277926	-0.0816312	-0.377277	-0.212613	0.548558
AD41	-0.486303	0.428407	1.33005	0.903346	0.0348199	-0.000292669	0.796244	0.0734885	-0.0939108	0.171599	0.789825	1.18779	0.943527	0.924897	0.862559	1.11742	0.308258	0.663511	0.854864	0.417774	1.21721	0.883859	0.988808	0.0367201	0.225161	0.777589	0.0470166	0.551672	1.1592	0.64647	1.68644	0.151048	1.3244	0.213381	0.815426	1.05168	0.750602	1.21215	0.622	-0.511169	1.41276	0.704502	-0.578527	0.103575	0.989875	0.40892	1.4424	0.300101	0.429672
AD42	0.386627	-0.0401972	-0.60982	0.0744493	-0.568443	-0.596095	-0.544238	-0.655866	-0.580033	-0.607979	-0.536113	-0.812179	-0.616395	-0.622584	-0.720404	-0.705854	-0.383968	-0.40445	-0.411049	-0.549514	-0.711122	0.025207	-0.717339	-0.707358	-0.754977	-0.405931	-0.797825	-0.334739	-0.323565	-0.787101	-0.618488	-0.819615	-0.643002	-0.864729	-0.434666	-0.745287	0.715704	-0.417139	-0.713873	-0.376837	0.2796	1.14458	0.345915	-0.33172	-0.558521	-0.473781	-0.613804	-0.308276	-1.32609
AD43	-0.694577	1.196	0.394675	-0.426021	-0.294096	0.245713	0.202923	0.316592	0.410892	0.589047	-0.0819641	0.00211992	-0.329521	-0.858583	-0.937582	-0.112381	-0.181388	-0.418433	-0.229576	0.194787	0.28217	-0.194654	-0.0177645	0.545793	1.00607	0.17982	1.54659	0.602345	0.235955	0.509266	0.363362	-0.0944803	-0.600377	-0.11823	-0.379255	0.252102	-1.60657	-0.0297334	-0.0483046	0.432007	-0.868856	-0.209064	-1.31245	0.0336872	-0.0242009	0.0344487	-0.022043	0.26614	0.531271
AD44	0.55099	0.211679	1.01199	-0.0780182	0.361326	0.803206	0.715599	0.884438	0.71503	1.14718	0.307919	0.739851	0.447581	0.490926	0.413007	0.415567	0.792488	0.53399	0.545841	0.731089	0.57812	0.661282	0.657487	0.645512	0.785696	0.85102	1.34919	0.954694	0.319931	1.36095	0.411856	0.525572	0.336386	0.68625	0.133731	0.95453	-1.49101	0.20411	0.593252	0.683037	0.261589	1.96494	-0.183706	0.628692	0.483057	0.837605	0.459096	0.23279	0.0824914
AD45	2.03781	1.3883	2.63256	1.31516	1.13018	1.29314	1.84046	1.43515	0.616894	0.964935	2.82793	2.89795	0.926125	1.16635	1.34204	2.25289	0.590005	2.00211	2.05199	0.511608	2.08507	2.52497	2.10368	0.99081	0.789998	1.51106	2.40825	1.97011	1.46122	2.68363	2.49342	-0.14809	2.85449	2.51735	2.95239	1.34376	1.2511	0.935813	2.23051	0.994957	2.05116	-0.510522	-0.102498	0.66592	2.32407	1.66126	2.17734	2.18546	0.345914
AD46	-0.487955	0.0159527	0.818548	-0.213842	-0.316348	-0.176524	-0.104453	-0.229074	-0.380926	-0.396419	-0.510263	-0.202753	0.128269	-0.342207	-0.335938	0.0587937	0.299154	-0.105463	-0.087542	0.382032	0.691067	0.221997	0.00627961	0.505641	0.674242	-0.0879362	0.708539	0.646861	0.192205	0.310711	0.0553897	0.219946	-0.436814	0.0596838	0.162486	0.136376	-1.09286	-0.264032	0.05377	-0.268501	-0.418105	-0.629355	-0.665942	0.23516	0.242689	0.102745	-0.709936	0.531838	-0.575696
AD47	-0.394347	-0.108685	0.338284	-0.652848	-0.240363	0.0687203	0.491988	0.311682	0.0756804	0.340105	-0.105114	-0.0276061	0.519646	-0.123654	0.206514	0.486064	0.219402	0.34573	0.459444	0.098194	0.264208	0.240037	0.431186	-0.153608	0.0834046	0.47615	-0.388149	0.138285	0.204421	-0.252099	0.420224	-0.408672	-0.163419	-0.047145	0.170468	0.228298	0.0576045	0.25283	0.459029	-0.757857	0.252245	-0.314502	-0.456442	0.0343026	0.597776	-0.511906	-0.0535965	-0.247683	-0.801573
AD48	-0.307354	-0.0994406	-0.437835	-0.148448	-0.404682	-0.00711868	-0.167442	0.413049	-0.0114759	0.290457	0.107019	-0.566861	-0.269941	-0.476212	-0.305846	-0.269125	-0.133295	-0.406011	-0.419619	-0.469817	-0.389529	-0.319958	-0.75208	-0.496825	-0.222115	-0.0413815	-1.93379	-0.174766	0.180454	0.0855741	0.108975	-1.04416	-0.470137	-0.294652	-0.490669	-0.065125	0.57978	-0.395132	-0.244926	0.067963	-0.162676	0.370988	-0.240633	-0.345109	-0.259082	-0.105034	-0.109938	-0.780384	-1.11928
AD49	-0.318113	0.659892	-0.220819	-0.297111	0.464624	-0.0317863	0.277545	-0.226454	0.0180975	-0.568029	-0.248024	0.167368	0.59472	0.445889	0.638512	0.507665	0.732325	0.687624	0.678929	0.598798	1.65507	0.260757	0.582394	0.903882	0.579522	0.351646	-0.154009	0.309525	0.0408208	0.405557	0.0383266	0.829146	-0.179581	0.17363	0.314085	0.482233	-1.61393	0.176892	0.661634	-0.0220317	-0.701986	-1.03155	0.55377	0.755776	0.483175	0.801839	-1.60072	-0.197091	-1.30993
AD50	-0.404145	0.375816	0.972605	-0.186479	-0.0939428	-0.11829	0.466889	-0.243538	-0.50259	-0.290707	-0.275044	-0.0611201	0.20553	0.162644	-0.552841	0.314197	-1.30067	0.154719	0.389659	0.421896	1.2706	0.369869	0.606682	0.554483	-0.0842844	0.177259	-0.0828916	0.369512	-0.201198	-0.113967	0.0434164	1.27511	-0.523972	-0.137073	0.552247	0.159754	-1.55829	0.436823	0.443273	-0.0201942	-1.11702	-0.547563	-0.696346	0.0986862	0.473754	0.0490722	-1.61987	0.804708	0.607767
AD51	-0.167744	-0.465948	0.384076	-0.436079	0.140232	0.0248678	0.123861	-0.267501	-0.0888094	-0.0874122	-0.334757	0.100809	0.226621	-0.0429388	-0.00514637	0.109659	0.372518	0.109949	0.214266	0.191328	0.164129	-0.236814	0.15231	-0.25405	0.0895978	0.0791006	-0.467068	-0.0270197	0.323836	0.115587	-0.764442	-0.357935	-0.296556	-0.126233	-0.818721	0.360064	-0.545964	0.293432	0.272315	-0.642208	-0.166879	-0.550731	-1.6158	-0.925471	0.309711	-0.117701	-0.258017	-0.107527	0.831116
AD52	-0.394881	0.29484	0.644107	-0.306468	-0.522418	0.138942	0.271267	0.252042	0.156247	0.597287	0.359562	0.189038	-0.0773561	-0.343563	-0.473874	0.139723	-0.11422	-0.315123	-0.232439	0.346134	0.2417	0.126951	-0.011388	-0.0642897	0.43077	0.141548	1.05395	0.643509	0.356016	1.24758	0.622254	0.457689	0.159231	0.184081	0.252769	0.63372	-0.867311	0.273365	0.0134232	0.283196	-0.375301	1.27191	0.400985	0.288881	0.441104	-0.122929	-0.456187	0.697647	1.40314
AD53	0.278232	0.368902	0.0538685	0.0446703	0.403743	0.82157	0.62046	0.967653	0.73676	1.06439	0.177527	0.298561	0.221767	-0.0637293	0.0370744	0.11186	0.629266	0.361474	0.384207	0.572152	0.265103	0.5129	0.0335382	0.777824	0.400211	0.330951	0.671326	0.819461	0.382422	0.684576	0.86499	0.369432	-0.260688	0.176944	0.549604	0.537694	-1.90307	0.0984618	0.421771	0.695025	-0.0290994	0.562748	-0.194953	0.41579	0.480367	0.591692	-0.035263	0.930895	-1.28887
AD54	0.00219196	0.0121285	-0.339585	0.0586243	0.1782	0.246819	0.0761378	0.337388	0.37144	0.316007	0.417963	0.257557	0.179619	-0.431173	0.107675	0.120071	0.19408	-0.0672193	-0.0654421	0.236167	0.342671	0.33516	-0.115202	0.0496082	-0.881815	0.236472	-0.134545	0.493029	0.363827	0.699536	0.852735	-0.254367	0.31421	0.133738	0.0738006	0.267911	-0.425362	0.130926	0.281671	-0.722235	0.406077	-0.42972	0.267982	0.0343489	0.000863465	0.41801	0.447768	-0.279496	1.8926
AD55	1.91793	1.94668	0.995724	1.92496	2.34818	2.05866	2.55319	2.53291	2.36959	2.61441	3.2978	3.12088	2.70936	3.55044	3.43594	2.7042	2.49684	2.73698	2.62138	1.30462	2.12114	2.61549	2.75444	1.92987	1.41104	2.64168	1.48615	1.41476	2.4648	2.03481	2.18515	1.73839	3.28988	3.15996	3.78035	2.24033	1.95692	2.28228	2.66885	1.982	3.85603	0.960116	2.86029	1.57598	2.62586	2.25521	3.36246	1.93735	0.392151
AD56	-1.8267	0.0720364	0.207928	0.296198	4.51969	1.10055	0.0901001	-0.209416	2.10198	0.0781405	0.798612	0.292496	0.767986	0.696967	0.54917	0.317987	0.142698	0.501244	0.416072	1.91473	-0.149664	0.24149	0.315272	-0.523256	0.647938	0.0555118	1.28057	-0.233865	-0.0080448	-0.298006	-3.6043	0.00921698	-0.805647	1.62157	-0.121096	0.229303	0.891215	0.138608	0.366845	-0.490233	0.648777	0.0122082	0.660388	0.146576	0.397902	0.14623	0.65906	-0.510302	-0.876835
AD57	0.755751	-1.02015	0.0326846	0.589747	0.110146	-0.780162	0.586808	1.14475	0.684589	0.758245	-0.187908	0.378952	-0.377579	0.396617	0.430627	0.384401	1.4346	0.511975	0.502142	-0.0981719	0.0992268	0.443189	0.416992	0.425051	-4.03591	0.406913	0.535373	0.436249	0.596092	1.00648	0.35697	0.00921698	0.102524	0.37018	0.413708	0.523052	-0.274381	0.138608	0.431292	1.32064	0.168728	0.665016	0.172246	-0.399932	0.569689	0.14623	0.377449	1.01231	-0.243114
AD58	-0.270894	0.253434	0.337025	-0.216074	1.20612	0.0789715	-0.0465444	0.10912	-0.0415015	-0.00994023	-0.533679	-0.429218	0.0620141	-0.25888	-0.308296	-0.159665	0.142698	-0.0375734	-0.00570921	0.996205	-0.567797	-0.144455	-0.00747989	0.0753861	-2.00721	-0.388814	0.0899398	0.00048367	0.131882	-0.102789	0.226808	0.00921698	-0.829915	-0.237581	-0.408842	-0.106324	-0.669201	0.138608	0.0747748	0.960272	0.253846	-0.656355	-0.698232	2.06135	-0.167102	0.14623	0.258838	0.880232	0.433036
AD59	0.0282712	-0.52325	-0.343914	-0.795413	0.110146	0.0789715	-0.245062	0.10912	0.0953619	0.0781405	-0.714033	-0.621142	0.143794	0.02638	0.0803344	-0.347937	0.142698	-0.280529	-0.27657	0.0866516	-0.417889	-0.469215	-0.243275	0.0753861	0.0329957	0.115668	-0.803484	-0.112693	-0.361925	-0.35991	-0.601497	0.00921698	-0.597194	-0.685915	-0.777417	0.169176	-0.369492	0.138608	-0.510038	0.0317894	0.171733	-0.0065719	0.0699996	0.146576	-0.309322	0.14623	-0.60954	-0.260283	0.109083
[truncated: 143 more columns]
